# Supplementary material for: Follicular Biochemical Characterization and Fatty Acid Metabolic Signatures of Follicles During Ovulation Process Reveal the Potential Mechanism for Ovarian Cyst Formation in Sows
Source: Metabolites. 2025 Jun 20;15(7):421. doi: 10.3390/metabo15070421 (PMC12298436; doi:10.3390/metabo15070421)
Supplement: Supplementary file 1 [file metabolites-15-00421-s001.zip]

Archive with 2 entries (2 files):
- metabolites-3682432-supplementary-Table S3.xlsx
- metabolites-3682432-supplementary-Tables S1 and S2.pdf
