# Supplementary material for: Follicular Biochemical Characterization and Fatty Acid Metabolic Signatures of Follicles During Ovulation Process Reveal the Potential Mechanism for Ovarian Cyst Formation in Sows
Source: Metabolites. 2025 Jun 20;15(7):421. doi: 10.3390/metabo15070421 (PMC12298436; doi:10.3390/metabo15070421)
Supplement: Supplementary file 1 [file metabolites-15-00421-s001.zip › metabolites-3682432-supplementary-Table S3.xlsx]

## Sheet: FAs Content
		C6:0	C8:0	C10:0	C11:0	C12:0	C13:0	C14:0	C14:1T	C14:1	C15:0	C15:1T	C15:1	C16:0	C16:1T	C16:1	C17:0	C17:1T	C17:1	C18:0	C18:1N12T	C18:1N9T	C18:1N7T	C18:1N12	C18:1N9C	C18:1N7	C18:2N6T	C19:1N12T	C19:1N9T	C18:2N6	C20:0	C18:3N6	C20:1T	C20:1	C18:3N3	C21:0	C20:2	C22:0	C20:3N6	C22:1N9T	C22:1N9	C20:3N3	C20:4N6	C23:0	C22:2	C20:5N3	C24:0	C24:1	C22:4
Sample volume(μL)	Sample name	Content(μg/mL)	Content(μg/mL)	Content(μg/mL)	Content(μg/mL)	Content(μg/mL)	Content(μg/mL)	Content(μg/mL)	Content(μg/mL)	Content(μg/mL)	Content(μg/mL)	Content(μg/mL)	Content(μg/mL)	Content(μg/mL)	Content(μg/mL)	Content(μg/mL)	Content(μg/mL)	Content(μg/mL)	Content(μg/mL)	Content(μg/mL)	Content(μg/mL)	Content(μg/mL)	Content(μg/mL)	Content(μg/mL)	Content(μg/mL)	Content(μg/mL)	Content(μg/mL)	Content(μg/mL)	Content(μg/mL)	Content(μg/mL)	Content(μg/mL)	Content(μg/mL)	Content(μg/mL)	Content(μg/mL)	Content(μg/mL)	Content(μg/mL)	Content(μg/mL)	Content(μg/mL)	Content(μg/mL)	Content(μg/mL)	Content(μg/mL)	Content(μg/mL)	Content(μg/mL)	Content(μg/mL)	Content(μg/mL)	Content(μg/mL)	Content(μg/mL)	Content(μg/mL)	Content(μg/mL)
50	Pre_1	ND	ND	0.046	ND	0.177	0.026	1.353	0.092	0.177	0.595	0.102	0.259	59.514	0.221	2.289	2.064	0.175	0.83	53.135	0.762	0.619	0.231	ND	60.957	4.829	0.16	0.204	ND	77.336	0.998	1.779	0.173	0.643	0.799	0.117	1.355	0.999	2.718	0.178	1.517	0.18	43.316	0.42	0.262	0.372	0.973	1.101	6.152
50	Pre_2	ND	ND	0.048	ND	0.184	0.032	1.383	0.117	0.216	0.605	0.113	0.283	59.732	0.27	2.374	2.058	0.196	0.851	54.013	0.792	0.664	0.238	ND	60.527	4.919	0.196	0.186	ND	75.786	0.974	1.813	0.216	0.641	0.791	0.129	1.461	0.963	2.739	0.279	1.638	0.198	43.755	0.427	0.31	0.415	0.986	1.174	6.518
50	Pre_3	ND	0.005	0.053	0.041	0.192	0.03	1.375	0.114	0.207	0.599	0.124	0.273	59.739	0.293	2.435	2.12	0.2	0.901	53.645	0.809	0.679	0.25	ND	61.514	4.962	0.231	0.267	ND	78.6	1.041	1.874	0.207	0.68	0.822	0.13	1.448	1.016	2.831	0.25	1.671	0.233	43.371	0.461	0.315	0.392	0.947	1.185	6.651
50	Pre_4	ND	0.001	0.05	0.001	0.193	0.033	1.428	0.13	0.239	0.617	0.122	0.274	62.715	0.28	2.449	2.147	0.209	0.92	55.212	0.903	0.684	0.271	ND	62.518	5.02	0.237	0.198	ND	78.7	1.041	1.866	0.198	0.695	0.818	0.13	1.505	0.982	2.864	0.225	1.725	0.205	45.384	0.442	0.33	0.43	0.988	1.292	6.299
50	Pre_5	ND	ND	0.046	ND	0.19	0.031	1.384	0.103	0.196	0.609	0.111	0.286	61.661	0.254	2.305	2.086	0.175	0.845	54.086	0.769	0.64	0.235	ND	63.065	5.081	0.216	0.2	ND	76.104	0.978	1.826	0.17	0.649	0.79	0.122	1.415	0.985	2.791	0.193	1.532	0.173	42.464	0.416	0.257	0.38	0.915	1.069	6.314
50	Pre_6	ND	ND	0.037	ND	0.183	0.02	1.352	0.03	0.105	0.569	0.023	0.158	59.851	0.122	2.043	1.845	0.052	0.668	51.233	0.571	0.486	0.128	ND	60.096	4.429	ND	0.19	ND	77.342	0.896	1.433	0.027	0.428	0.571	0.089	0.854	0.801	2.1	ND	1.068	ND	38.679	0.353	ND	0.158	0.77	0.801	4.887
50	Peri_1	ND	ND	0.042	ND	0.213	0.026	2.126	ND	0.052	0.491	ND	0.065	72.665	0.025	3.237	1.237	0.008	0.479	48.438	0.757	0.7	0.067	ND	102.243	5.328	ND	0.132	ND	87.196	0.795	0.767	ND	0.53	0.916	0.082	0.524	0.582	0.723	ND	0.832	ND	29.818	0.251	ND	ND	0.766	0.849	5.813
50	Peri_2	ND	ND	0.027	ND	0.176	0.013	1.951	ND	0.011	0.459	ND	0.019	73.566	ND	2.977	1.143	ND	0.416	49.372	0.746	0.627	0.043	ND	105.756	5.335	ND	0.152	ND	91.582	0.734	0.76	ND	0.467	0.87	0.052	0.439	0.558	0.729	ND	0.768	ND	28.848	0.269	ND	ND	0.783	0.947	5.354
50	Peri_3	ND	ND	0.023	ND	0.158	0.012	1.872	ND	ND	0.425	ND	ND	71.917	ND	2.902	1.099	ND	0.354	46.161	0.649	0.561	ND	ND	100.87	5.037	ND	0.076	ND	89.86	0.701	0.694	ND	0.406	0.803	0.049	0.376	0.551	0.665	ND	0.646	ND	27.827	0.243	ND	ND	0.741	0.769	4.943
50	Peri_4	ND	ND	0.022	ND	0.153	0.011	1.837	ND	ND	0.41	ND	ND	70.302	ND	2.695	1.052	ND	0.31	46.011	0.563	0.518	ND	ND	100.031	4.986	ND	0.097	ND	87.398	0.699	0.632	ND	0.411	0.742	0.042	0.336	0.527	0.658	ND	0.789	ND	30.193	0.321	ND	ND	0.879	0.957	6.19
50	Peri_5	ND	ND	0.036	ND	0.202	0.023	2.198	0.001	0.088	0.509	ND	0.109	81.035	0.053	3.555	1.363	0.059	0.577	54.72	1.059	0.8	0.087	ND	110.739	6.23	ND	0.091	ND	96.699	0.911	1.016	0.017	0.71	1.152	0.087	0.914	0.691	1.088	ND	1.085	ND	34.701	0.355	ND	0.003	0.916	1.011	6.57
50	Peri_6	ND	ND	0.035	ND	0.202	0.022	2.278	0.006	0.08	0.533	0.008	0.136	80.659	0.065	3.641	1.408	0.064	0.624	55.58	1.1	0.902	0.161	ND	112.264	6.211	0.028	0.096	ND	95.75	0.948	1.026	0.031	0.746	1.285	0.101	1.034	0.706	1.192	ND	1.187	ND	35.843	0.373	ND	0.028	1.004	1.176	7.166
50	Cyst_1	ND	ND	0.025	ND	0.153	0.023	1.38	0.015	0.094	0.65	0.012	0.124	53.969	0.066	1.979	1.967	0.077	0.578	37.55	0.422	0.428	0.098	ND	56.07	3.612	ND	0.031	ND	92.169	0.579	1.07	0.016	0.449	1.089	0.078	0.747	0.389	1.487	ND	1.144	ND	22.724	0.242	ND	0.154	0.576	0.822	3.585
50	Cyst_2	ND	ND	0.026	ND	0.156	0.027	1.439	0.051	0.135	0.688	0.028	0.162	55.952	0.091	2.083	2.055	0.09	0.657	37.308	0.547	0.515	0.125	ND	58.864	3.809	ND	0.065	ND	95.874	0.623	1.106	0.051	0.502	1.14	0.082	0.954	0.452	1.645	0.028	1.371	0.034	23.633	0.279	ND	0.201	0.636	0.805	3.53
50	Cyst_3	ND	ND	0.028	ND	0.161	0.023	1.444	0.042	0.165	0.715	0.054	0.196	57.239	0.097	2.117	2.169	0.097	0.665	38.977	0.592	0.534	0.14	ND	57.805	3.783	ND	0.107	ND	95.596	0.66	1.194	0.071	0.537	1.261	0.09	1.116	0.501	1.728	0.056	1.522	0.051	25.264	0.308	0.056	0.267	0.68	0.915	4.137
50	Cyst_4	ND	ND	0.03	0.022	0.17	0.032	1.474	0.09	0.188	0.738	0.078	0.245	58.826	0.154	2.304	2.222	0.171	0.758	39.147	0.697	0.612	0.18	ND	60.058	4.068	0.063	0.078	ND	96.239	0.709	1.286	0.126	0.652	1.352	0.103	1.274	0.534	1.936	0.139	1.583	0.118	25.407	0.301	0.109	0.285	0.689	0.885	4.289
50	Cyst_5	ND	ND	0.036	ND	0.169	0.028	1.486	0.085	0.201	0.73	0.091	0.263	58.673	0.156	2.228	2.223	0.152	0.77	39.69	0.722	0.608	0.196	ND	59.847	4.131	0.073	0.045	ND	95.178	0.694	1.311	0.134	0.632	1.396	0.103	1.304	0.536	1.931	0.104	1.645	0.131	25.878	0.329	0.17	0.332	0.703	0.907	4.271
50	Cyst_6	ND	ND	0.035	0.001	0.177	0.034	1.535	0.113	0.239	0.781	0.104	0.297	58.532	0.188	2.396	2.361	0.186	0.833	42.05	0.828	0.673	0.248	ND	62.862	4.467	0.143	0.1	ND	100.359	0.718	1.398	0.176	0.709	1.47	0.116	1.519	0.554	2.087	0.174	1.854	0.206	27.186	0.335	0.24	0.395	0.726	1.016	4.183
ND：Not Detected
Pre：pre-ovulatory follicles
Peri：peri-ovulatory follicles
Cyst：cystic follicles
[truncated: 3 more columns]

## Sheet: FAs  information
No	Chemical Formula	Name
1	C6:0	Caproate
2	C8:0	Caprylate
3	C10:0	Caprate
4	C11:0	Unndecanoate
5	C12:0	Laurate
6	C13:0	Tridecanoate
7	C14:0	Myristate
8	C14:1T	Myristelaidate
9	C14:1	Myristoleate
10	C15:0	Pentadecanoate
11	C15:1T	10-Transpentadecenoate
12	C15:1	10-Pentadecenoate
13	C16:0	Palmitate
14	C16:1T	Palmitelaidate
15	C16:1	Palmitoleate
16	C17:0	Heptadecanoate
17	C17:1T	10-Transsheptadecenoate
18	C17:1	10-Heptadecenoate
19	C18:0	Stearate
20	C18:1N12T	Petroselaidate
21	C18:1N9T	Elaidate
22	C18:1N7T	Transvaccenate
23	C18:1N12	Petroselinate
24	C18:1N9C	Oleate
25	C18:1N7	Vaccenate
26	C18:2N6T	Linoelaidate
27	C19:1N12T	7-Transnonadecenoate
28	C19:1N9T	10-Transnonadecenoate
29	C18:2N6	Linoleate
30	C20:0	Arachidate
31	C18:3N6	Gamma Linolenate
32	C20:1T	Trans 11-Eicosenoate
33	C20:1	11-Eicosenoate
34	C18:3N3	Alpha Linolenate
35	C21:0	Heneicosanoate
36	C20:2	11-14 Eicosadienoate
37	C22:0	Behenate
38	C20:3N6	HomogammaLinolenate
39	C22:1N9T	Brassidate
40	C22:1N9	Erucate
41	C20:3N3	11-14-17 Eicosatrienoate
42	C20:4N6	Arachidonate
43	C23:0	Tricosanoate
44	C22:2	Docosadienoate
45	C20:5N3	Eicosapentaenoate
46	C24:0	Lignocerate
47	C24:1	Nervonoate
48	C22:4	Docosatetraenoate
49	C22:5N6	Docosapentaenoate
50	C22:5N3	Docosapentaenoate
51	C22:6N3	Docosahexaenoate
